# Supplementary material for: Re-updating the taxonomy of Kluyvera genus for a better understanding of CTX-M β-lactamase origin
Source: Microbiol Spectr. 2024 Sep 25;12(11):e04054-23. doi: 10.1128/spectrum.04054-23 (PMC11537003; doi:10.1128/spectrum.04054-23)
Supplement: Table S1 — Genomes for computational analysis. [file spectrum.04054-23-s0002.xlsx]

## Sheet: Hoja 1
Table S1: Genomes for computational analysis
Specie	strain or isolate	Biosample ID	Bioproject	GenBank/Assembly	Chromosome/nucleotide	WGS	SRA Study	Experiment	Problem
Chania multitudinisentens	RB-25*	SAMN02569064	PRJNA232738	GCA_000520015.2	NZ_CP007044.2/CP007044.2
Edwardsiella hoshinae	NBRC 105699 = ATCC 33379	SAMD00041802	PRJDB228	GCA_000474215.1		BAUC01
Edwardsiella hoshinae	NCTC 12121*	SAMEA4384240	PRJEB6403	GCA_900447315.1		UFXZ01
Edwardsiella tarda	NCTC 10396	SAMEA2665131	PRJEB6403	GCA_900447455.1		UFYP01
Edwardsiella tarda	ATCC 15947 = NBRC 105688*	SAMN02469762	PRJNA39897	GCA_000264805.1		AFJG01
Edwardsiella tarda	ATCC 23685	SAMN00000732	PRJNA28661	GCA_000163955.1		ADGK01
Erwinia amylovora	ATCC 15580*	SAMN17141014	PRJNA687293	GCA_017161565.1	NZ_CP066796.1/CP066796.1	UGHP01
Erwinia toletana	DAPP-PG 735	SAMN02471729	PRJNA184384	GCA_000336255.1		AOCZ01
Erwinia toletana	WS4403	SAMN18242895	PRJNA709800	GCA_017875465.1		JAGGMQ01
Hafnia alvei	ATCC 13337 = NCTC 8105	SAMEA2665123	PRJEB6403	GCA_900451105.1
Klebsiella aerogenes	KCTC 2190*	SAMN02603581	PRJNA68103	GCA_000215745.1	CP002824.1
Klebsiella michiganensis	KCTC 1686 (strain THO-011)	SAMN02603580	PRJDB9036	GCA_000240325.1	NZ_AP022547.1
Klebsiella pneumoniae	ATCC 13883	SAMN02870152	PRJNA244567	GCA_000742135.1		JOOW01
Klebsiella quasipneumoniae	KqPF26*	SAMN17016750	PRJNA683049	GCA_016415705.1	NZ_CP065838.1
Klebsiella variicola	LEMB11*	SAMN10574723	PRJNA541977	GCA_009648975.1	NZ_CP045783.1
Kluyvera ascorbata	NCTC 9737	SAMEA103980416	PRJEB6403	GCA_900452265.1		UGNM01
Kluyvera ascorbata	ATCC 33433*	SAMN02743264	PRJNA65517	GCA_000735365.1		JMPL01
Kluyvera ascorbata	SK*	SAMN27625780	PRJNA827918	GCA_023195735.1	NZ_CP096201.1/CP096201.1
Kluyvera ascorbata	Colony288	SAMN17914378	PRJNA668870	GCA_023314415.1	NZ_CP078559.1/CP078559.1
Kluyvera ascorbata	OT2	SAMN10265530	PRJNA497745	GCA_003789135.1		RHFN01
Kluyvera ascorbata	TP1631	SAMD00204448	PRJDB9277	GCA_015099135.1	AP022665.1
Kluyvera ascorbata	Colony413	SAMN17914377	PRJNA668870	GCA_016939855.1	CP070603.1				genome length too small
Kluyvera ascorbata	11A19CPO075	SAMN29503513	PRJNA855907	SRR20994799			SRS14596843
Kluyvera ascorbata	trace242	SAMN12774096	PRJNA564424	SRR10991983			SRS6082913
Kluyvera ascorbata	N9220128	SAMN26796571	PRJNA799063	SRR18370000			SRS12303164
Kluyvera ascorbata	N12220128	SAMN26796566	PRJNA799063	SRR18370006			SRS12303158
Kluyvera ascorbata	62_59	SAMD00320826	PRJDB11603	DRR293997			DRS237406
Kluyvera ascorbata	LFC	SAMN16845437	PRJNA679803	SRR13099671			SRS7750030
Kluyvera ascorbata	8633	SAMN16845435	PRJNA679803	SRR13099673			SRS7750028
Kluyvera ascorbata	4663	SAMN16845434	PRJNA679803	SRR13099674			SRS7750027
Kluyvera ascorbata	3162	SAMN16845433	PRJNA679803	SRR13099675			SRS7750026
Kluyvera ascorbata	280 (ATCC 14236)	SAMN16845432	PRJNA679803	SRR13099676			SRS7750025
Kluyvera ascorbata	220	SAMN16845431	PRJNA679803	SRR13099677			SRS7750024
Kluyvera ascorbata	711	SAMN16845443	PRJNA679803	SRR13099678			SRS7750023
Kluyvera ascorbata	68	SAMN16845430	PRJNA679803	SRR13099683			SRS7750018
Kluyvera ascorbata	58	SAMN16845429	PRJNA679803	SRR13099684			SRS7750017
Kluyvera ascorbata	FDA-CDC-AR_0144	SAMN04014985	PRJNA292902	PDT000115257.2			SRS1350024
Kluyvera cryocrescens	88CZ1	SAMEA104032394	PRJNA514245	ERR1950702			ERS1696287
Kluyvera ascorbata	2022CK-00278	SAMN27992988	PRJNA288601	ABFZXX000000000.2			SRS12826192
Kluyvera ascorbata	131SC8	SAMEA104032393	PRJNA514245	GCA_015956825.1		DACUGM01
Kluyvera ascorbata	M60	SAMN14640328	PRJNA626430	SRR11585070			SRS6515461
Kluyvera ascorbata	R10	SAMN14640329	PRJNA514245	GCA_015930325.1		DACSXG01
Kluyvera ascorbata	KA5	SAMN14640327	PRJNA514245	GCA_015929625.1		DACSXP01
Kluyvera ascorbata	KA1	SAMN14640326	PRJNA514245	GCA_015930025.1		DACSXO01
Kluyvera ascorbata	SRR12180963_bin2_metawrap.v1.3.0_MAG	SAMN15488349	PRJNA645015	SRR12180963			SRP271039
Kluyvera cryocrescens	RIT-550*	SAMN31671168	PRJNA899865	GCA_026241935.1		JAPJIT01
Kluyvera cryocrescens	SCW13	SAMN12268149	PRJNA554456	GCA_009765145.1		VKGH01
Kluyvera cryocrescens	NCTC 10483	SAMEA103924398	PRJEB6403	GCA_900452275.1		UASP01
Kluyvera cryocrescens	4701	SAMN16845440	PRJNA679803	SRR13099681			SRS7750020
Kluyvera cryocrescens	1919	SAMN16845439	PRJNA679803	SRR13099682			SRS7750019
Kluyvera cryocrescens	D51	SAMEA2393042	PRJEB23845	ERR2221162			ERP105624	ERX2274535
Kluyvera cryocrescens	e02842a0-063	SAMEA104428612	PRJEB23845	ERR2221354			ERP105624	ERX2274727
Kluyvera cryocrescens	NCTC 12993*	SAMEA2580319	PRJEB6403	GCA_900706835.1		CAADJD01
Kluyvera cryocrescens	NBRC 102467*	SAMD00046725	PRJDB285	GCA_001571285.1		BCTM01
Kluyvera cryocrescens	SRR12180964_bin.7_metawrap_v1.3.0_MAG	SAMEA110701587	PRJEB55166	GCA_946482455.1		CAMLRR01
Kluyvera cryocrescens	SRR10810009_bin.1_metawrap_v1.3.0_MAG	SAMEA110697403	PRJEB55076	GCA_946478245.1		CAMLBH01
Kluyvera cryocrescens	ERR4757816_bin.13_CONCOCT_v1.1_MAG	SAMEA14037264	PRJEB51073	GCA_937872215.1		CALMQG01
Kluyvera cryocrescens	116	SAMEA6099628	PRJEB21015	ERR4791000			ERX5170589
Kluyvera genomosp. 1	L2	SAMN03008042	PRJNA259409	GCA_001266615.1		LGHZ01
Kluyvera genomosp. 2*	KA2	SAMN08578632	PRJNA305729	GCA_003023805.1
Kluyvera genomosp. 2	MGYG-HGUT-02491	SAMEA5851996	PRJEB33885	GCA_902387575.1		CABMMU01
Kluyvera genomosp. 3	PO2S7*	SAMN13951572	PRJNA604081	GCA_011765685.1	NZ_CP050321.1/CP050321.1
Kluyvera genomosp. 3	YDC799	SAMN07267279	PRJNA391375	GCA_002211745.1	CP022114.1
Kluyvera georgiana	WCH1410*	SAMN04482606	PRJNA418679	GCA_001682915.1		LSME01
Kluyvera georgiana	14751	SAMN16845442	PRJNA679803	SRR13099679			SRS7750022
Kluyvera georgiana	Colony392	SAMN17914376	PRJNA668870	GCA_019710515.1	CP081286.1				genome length too small
Kluyvera georgiana	HRGM_Genome_0064	SAMN19224530	PRJNA730993	GCA_019415385.1		DXKF01
Kluyvera georgiana	ATCC 51603*	SAMN04875430	PRJNA210915	GCA_001654985.1		LXEU01
Kluyvera georgiana	Igbk15	SAMN29627018	PRJNA857472	GCA_028069785.1		JANEWK01
Kluyvera intermedia	N2-1*	SAMN13135738	PRJNA580050	GCA_009649915.1	NZ_CP045846.1
Kluyvera intermedia	NCTC12125*	SAMEA2612496	PRJEB6403	GCA_900635475.1	NZ_LR134138.1		ERS485855
Kluyvera intermedia	HR2	SAMN13135960	PRJNA580036	GCA_009650415.1	NZ_CP045843.1
Kluyvera intermedia	MGYG-HGUT-02521	SAMEA5852026	PRJEB33885	GCA_902387965.1			ERS3640551
Kluyvera intermedia	FOSA7093	SAMN06458494	PRJNA377218	GCA_002092975.1		MWPR01			genome length too small
Kluyvera intermedia	INSAq229	SAMN24245009	PRJNA762299	GCA_021440345.1		JAKCNS01
Kluyvera intermedia	NBRC 102594 = ATCC33110*	SAMD00046734	PRJDB286	GCA_001598315.1		BCYS01
Kluyvera intermedia	1951106_12	SAMN25988574	PRJNA768622	SRR18032380			SRP359875	SRX14184998
Kluyvera intermedia	1951106_11	SAMN25989556	PRJNA768622	SRR18032439			SRP359875	SRX14184939
Kluyvera intermedia	1953540_12	SAMN25989114	PRJNA768622	SRR18031843			SRP359875	SRX14184351
Kluyvera intermedia	1951106_13	SAMN25988977	PRJNA768622	SRR18031309			SRP359875	SRX14184291
Kluyvera intermedia	1953540_14	SAMN25988908	PRJNA768622	SRR18031151			SRP359875	SRX14183859
Kluyvera intermedia	ERR5094887_bin.1_metaWRAP_v1.3_MAG	SAMEA111477177	PRJEB56417	GCA_947072795.1		CAMTJH01
Kluyvera intestini	GT16	SAMN05762249	PRJNA342563	GCA_001856865.3		MKZW03			Inconclusive
Kluyvera sichuanensis	090646*	SAMN14563383	PRJNA418679	GCA_014218705.1			JABBJF01
Kluyvera sichuanensis	13608	SAMN16845436	PRJNA679803	SRR13099672			SRP293598
Kluyvera sp.	169	SAMN16845438	PRJNA679803	SRR13099670			SRP293598
Kluyvera sp.	Awk3	SAMN29627021	PRJNA857472	GCA_028069715.1		JANEWH01
Kluyvera sp.	CRP	SAMN21013960	PRJNA758164	SRR15860221			SRP336773
Kluyvera sp.	MGYG-HGUT-03358	SAMEA5852864	PRJEB33885	CABTJS010000105.1
Kluyvera sp.	EC_51	SAMN11855574	PRJNA544810	GCA_019584505.1		VDAG01
Kluyvera sp.	Nf5	SAMN08687985	PRJNA418312	GCA_003028515.1		PYTY01			contaminated
Kosakonia arachidis	Ah-143*	SAMN05192562	PRJEB17579	GCA_900116535.1		FPAU01
Kosakonia cowanii	888-76 (= DSM 18146)*	SAMN06219867	PRJNA361054	GCA_001975225.1	NZ_CP09445.1
Kosakonia orysae	Ola 51 (LGM24251)*	SAMN04419549	PRJNA224116	GCF_001658025.2	NZ_CP014007.2
Kosakonia oryzendophytica	REICA_082*	SAMN04487791	PRJEB15027	GCA_900094925.1		FMAY01
Kosakonia oryzyphila	REICA_142*	SAMN04487790	PRJNA224116	GCA_90094795.1	NZ_FMBC00000000.1
Kosakonia pseudosacchari	JM-387*	SAMEA104072116	PRJNA224116	GCF_900184035.1		FXWP01
Kosakonia quasisacchari	WCHEs120001*	SAMN10995740	PRJNA224116	GCF_004331415.1		SJOP01
Kosakonia radicincitans	DSM 16656*	SAMN02470245	PRJNA224116	GCF_000280495.2	NZ_CP018016.1
Kosakonia sacchari	SP1 (DSM100203)*	SAMN02472168	PRJNA224116	GCA_0003000455.3	NZ_CP007215.2
Leclercia adecarboxylata	ATCC 23216 = NBRC 102595	SAMD00018688	PRJDB15	GCA_001515505.1		BCNP01
Leclercia adecarboxylata	USDA-ARS-USMARC-60222*	SAMN04158503	PRJNA281531	GCA_001518835.1	NZ_CP013990.1
Leclercia pneumoniae	49125	SAMN19717142	PRJNA738272	GCA_018987305.1	NZ_CP076838.1/CP076838.1
Leclercia sp.	W6	SAMN09667310	PRJNA478624	GCA_003336345.1	NZ_CP031104.1
Leclercia sp.	W17	SAMN09667311	PRJNA224116	GCF_003336325.1	NZ_CP031101.1
Leclercia tamurae	H6W5	SAMN28207097	PRJNA837588	GCA_025566025.1		JAMHKR01
Lelliottia amnigena	NCTC 12124	SAMEA2612495	PRJEB6403	GCA_900635465.1	LR134135.1
Lelliottia amnigena	NBRC 105700	SAMD00034176	PRJDB363	GCA_001514515.1		BCNN01
Lelliottia amnigena	FDAARGOS_1445*	SAMN16357587	PRJNA231221	GCF_019355955.1	NZ_CP079896.1		SRS9430861
Metakosakonia sp.	CP_BM_RX_33	SAMN17140539	PRJNA687273	GCA_019242485.1		JAFAVJ01
Metakosakonia sp.	MRY16-398	SAMD00127373	PRJDB7098	GCA_003925915.1	NZ_AP018756.1/AP018756.1
Phytobacter diazotrophicus	LS8 (DSM 17806)*	SAMN10362891	PRJNA500337	GCA_004346725.1	NZ_CP051548.1	SMDE01
Phytobacter diazotrophicus	NRB043	SAMN20674970	PRJNA753118	GCA_019802325.1		JAINDM01
Phytobacter diazotrophicus	29MWF2B	SAMN32580590	PRJNA918442	GCA_028369175.1		JAQNCW01
Phytobacter diazotrophicus	29MWF2A	SAMN32580589	PRJNA918442	GCA_028369185.1		JAQNCX01
Phytobacter diazotrophicus	UAEU22	SAMN14593742	PRJNA625126	GCA_012923785.1	NZ_CP051548.1/CP051548.1
Phytobacter diazotrophicus	TA9734	SAMD00424022	PRJDB12598	GCA_021654695.1	NZ_AP025334.1/AP025334.1
Phytobacter massiliensis	JC163*	SAMEA2272705	PRJEA70551	GCA_000321045.2		CAEO01
Phytobacter massiliensis	MGYG-HGUT-01426	SAMEA5850929	PRJEB33885	GCA_90237498851.1		CABKSF01
Phytobacter massiliensis	bin22-metaWRAP_v1.3_MAG	SAMEA110422313	PRJEB54755	GCA_945952535.1		CAMFIV01
Phytobacter palmae	S29 (DSM27342)*	SAMN05216563	PRJEB17238	GCA_900112785.1		FONB01.1
Phytobacter ursingii	ATCC 27989*	SAMEA5577247	PRJEB32294	GCA_901456055.1		CABDWT01
Phytobacter ursingii	4105	SAMN16845441	PRJNA679803	SRR13099680			SRX9545256
Pluralibacter gergoviae	NCTC 11434	SAMEA2665134	PRJEB6403	GCA_900454925.1		UGTG01
Pluralibacter gergoviae	ATCC 33028 = NBRC 105706*	SAMD00046898	PRJNA224116	GCA_001598855.1		BCZS01
Raoultella electrica	DSM 102253*	SAMN12125603	PRJNA224116	GCF_006711645.1	NZ_CP041247.1
Raoultella ornithinolytica	NCTC 13096	SAMEA3251450	PRJNA224116	GCF_900635915.1	NZ_LR134195.1
Raoultella ornithinolytica	B6	SAMN02603584	PRJNA187030	GCA_000367425.1	NC_0210661/CP004142.1
Raoultella ornithinolytica	NCTC 9164*	SAMEA3446336	PRJEB6403	GCA_901421005.1		CABDWD01
Raoultella planticola	A2-F21*	SAMN26520703	PRJNA224116	ASM2263759v1	NZ_CP093334.1
Raoutella terrigena	JH01*	SAMN14446261	PRJNA224116	GCF_012029655.1	NZ_CP050508.1
Serratia grimesii	NBRC 13537*	SAMD00046909	PRJDB267	GCA_001590905.1		BCTT01
Serratia liquefaciens	ATCC 27592*	SAMN02604177	PRJNA208332	GCA_000422085.1	NC_021741.1/CP006252.1
Serratia plymuthica	NCTC12961*	SAMEA2548143	PRJEB6403	GCA_900478125.1	LS483469.1
Serratia plymuthica	A S9	SAMN00713621	PRJNA60457	NC_015567.1	CP002773.1
Serratia plymuthica	NBRC 102599*	SAMD00046908	PRJDB268	GCA_001590925.1		BCTU01
Serratia proteamaculans	EBP3064	SAMEA112774569	PRJNA224116	GCF_949794035.1			ERR11011589
Shimwellia blattae	DSM 4481 = NBRC 105725*	SAMN02603253	PRJNA36307	GCA_000262305.1	NC_017910.1/CP001560.1
Shimwellia blattae	NCTC 12127	SAMEA3368262	PRJEB6403	GCA_900636035.1	NZ_LR134215.1/LR134215.1
Shimwellia pseudoproteus	DSM3038*	SAMN12911195	PRJNA224116	GCF_016415625.1	NZ_WBXP00000000.1
Siccibacter colletis	1383 (NCTC 14934)*	SAMN02769539	PRJNA246697	GCA_000696575.1		JMSQ01
Trabulsiella guamensis	ATCC 49490*	SAMN02743388	PRJNA65507	GCA_000734965.1	ASM73496v1	JMTB01
Trabulsiella odontotermitis	TbO_2.3	SAMN03943320	PRJNA224116	GCA_001297765.1	NZ_LIFV00000000.1	LIFV01
Yersinia bercovieri	ATCC 43970*	SAMN15015918	PRJNA635101	GCA_013282745.1	NZ_CP054044.1/CP054044.1
Yersinia pestis	NCTC 5923*	SAMEA104281628	PRJEB6403	GCA_900460465.1		UAVH01
Yersinia pseudotuberculosis	NBRC 105692*	SAMD00041801	PRJDB274	GCA_000511675.1		BAUR01
Yersinia similis	Y228 (DSM 18211)*	SAMEA859916	PRJEB2117	GCA_001053095.1		CGBP01
Yersinia vastinensis	IP38594 (DSM 110738)*	SAMEA6448864	PRJEB36031	GCA_902726565.1		CACVAF01
Yersinia rohdei	ATCC 43380	SAMN00005360	PRJNA29767	GCA_000173775.1		ACCD01
Yokenella regensburgei	ATCC 49455*	SAMN02743390	PRJNA59563	GCA_000735455.1		JMPS01
* Type strain or Reference genome
