# Supplementary material for: Re-updating the taxonomy of Kluyvera genus for a better understanding of CTX-M β-lactamase origin
Source: Microbiol Spectr. 2024 Sep 25;12(11):e04054-23. doi: 10.1128/spectrum.04054-23 (PMC11537003; doi:10.1128/spectrum.04054-23)
Supplement: Table S2 — Proposed genus and species of the Kluyvera isolates. [file spectrum.04054-23-s0003.xlsx]

## Sheet: Hoja1
Table S2: Proposed genus and species of the Kluyvera isolates
Strain or isolate	Bacterial species	ANI values (%) : actual bacterial species /proposed genus and species (1)	Proposed genus and species
SK*	Kluyvera ascorbata	100	Kluyvera ascorbata
NCTC 9737	Kluyvera ascorbata	98.38	Kluyvera ascorbata
ATCC 33433	Kluyvera ascorbata	98.33	Kluyvera ascorbata
OT2	Kluyvera ascorbata	97.66	Kluyvera ascorbata
TP1631	Kluyvera ascorbata	98.41	Kluyvera ascorbata
LFC	Kluyvera ascorbata	98.44	Kluyvera ascorbata
8633	Kluyvera ascorbata	98.33	Kluyvera ascorbata
4663	Kluyvera ascorbata	98.76	Kluyvera ascorbata
3162	Kluyvera ascorbata	98.56	Kluyvera ascorbata
280 (ATCC 14236)	Kluyvera ascorbata	98.41	Kluyvera ascorbata
220	Kluyvera ascorbata	98.48	Kluyvera ascorbata
711	Kluyvera ascorbata	98.46	Kluyvera ascorbata
68	Kluyvera ascorbata	98.78	Kluyvera ascorbata
58	Kluyvera ascorbata	98.83	Kluyvera ascorbata
FDA-CDC-AR_0144	Kluyvera ascorbata	98.44	Kluyvera ascorbata
trace242	Kluyvera ascorbata	98.06	Kluyvera ascorbata
SRR12180963_bin2_metawrap.v1.3.0_MAG	Kluyvera ascorbata	98.46	Kluyvera ascorbata
Colony413	Kluyvera ascorbata	93.98	Kluyvera ascorbata
N12220128	Kluyvera ascorbata	85.57 / 99.27	Kluyvera cryocrescens
N9220128	Kluyvera ascorbata	85.63 / 99.30	Kluyvera cryocrescens
11A19CPO075	Kluyvera ascorbata	87.27 / 98.94	Kluyvera georgiana
131SC8	Kluyvera ascorbata	86.78 / 100	Kluyvera genomosp. 2
M60	Kluyvera ascorbata	86.94 / 99.21	Kluyvera genomosp. 2
R10	Kluyvera ascorbata	86.88 / 99.99	Kluyvera genomosp. 2
KA5	Kluyvera ascorbata	86.85 / 99.99	Kluyvera genomosp. 2
KA1	Kluyvera ascorbata	86.83 / 99.98	Kluyvera genomosp. 2
Colony288	Kluyvera ascorbata	86.98 / 98.77	Kluyvera genomosp. 3
2022CK-00278	Kluyvera ascorbata	85.89 / 95.83	Kluyvera genomosp. 5
RIT-550*	Kluyvera cryocrescens	100	Kluyvera cryocrescens
NBRC 102467	Kluyvera cryocrescens	99.26	Kluyvera cryocrescens
NCTC12993	Kluyvera cryocrescens	99	Kluyvera cryocrescens
88CZ1	Kluyvera cryocrescens	99.28	Kluyvera cryocrescens
SCW13	Kluyvera cryocrescens	99.23	Kluyvera cryocrescens
NCTC 10483	Kluyvera cryocrescens	99.28	Kluyvera cryocrescens
4701	Kluyvera cryocrescens	99.38	Kluyvera cryocrescens
1919	Kluyvera cryocrescens	99.23	Kluyvera cryocrescens
SRR12180964_bin.7_metawrap_v1.3.0_MAG	Kluyvera cryocrescens	99.27	Kluyvera cryocrescens
SRR10810009_bin.1_metawrap_v1.3.0_MAG	Kluyvera cryocrescens	98.95	Kluyvera cryocrescens
ERR4757816_bin.13_CONCOCT_v1.1_MAG	Kluyvera cryocrescens	99.3	Kluyvera cryocrescens
D51	Kluyvera cryocrescens	85.76	Kluyvera genomosp. 6
e02842a0-063	Kluyvera cryocrescens	85.86	Kluyvera genomosp. 6
116	Kluyvera cryocrescens	85.78 / 100	Kluyvera sichuanensis
90646*	Kluyvera sichuanensis	100	Kluyvera sichuanensis
13608	Kluyvera sichuanensis	97.29	Kluyvera sichuanensis
WCH1410*	Kluyvera georgiana	100	Kluyvera georgiana
ATCC 51603	Kluyvera georgiana	96.89	Kluyvera georgiana
14751	Kluyvera georgiana	99.36	Kluyvera georgiana
Igbk15	Kluyvera georgiana	99.01	Kluyvera georgiana
Colony392	Kluyvera georgiana	89.5	Kluyvera georgiana
HRGM_Genome_0064	Kluyvera georgiana	93.73 / 98.72	Kluyvera genomosp. 3
L2*	Kluyvera genomosp. 1	100	Kluyvera genomosp. 1
KA2*	Kluyvera genomosp. 2	100	Kluyvera genomosp. 2
MGYG-HGUT-02491	Kluyvera genomosp. 2	100	Kluyvera genomosp. 2
PO2S7*	Kluyvera genomosp. 3	100	Kluyvera genomosp. 3
YDC799	Kluyvera genomosp. 3	98.09	Kluyvera genomosp. 3
169	Kluyvera genomosp. 5	100	Kluyvera genomosp. 5
N2-1*	Kluyvera intermedia	100	Kluyvera intermedia
NBRC 102594 = ATCC33110	Kluyvera intermedia	98.93	Kluyvera intermedia
NCTC12125	Kluyvera intermedia	98.91	Kluyvera intermedia
HR2	Kluyvera intermedia	100	Kluyvera intermedia
INSAq229	Kluyvera intermedia	86.57 / 95.71	Kluyvera genomosp. 5
MGYG-HGUT-02521	Kluyvera intermedia	80.53 / 97.54	Phytobacter ursingii
FOSA7093	Kluyvera intermedia	80.69 / 97.64	Phytobacter ursingii
1953540_12	Kluyvera intermedia	80.46 / 95.91	Phytobacter ursingii
1953540_14	Kluyvera intermedia	80.52 / 95.88	Phytobacter ursingii
1951106_12	Kluyvera intermedia	80.51 / 98.73	Phytobacter diazotrophicus
1951106_11	Kluyvera intermedia	80.51 / 98.67	Phytobacter diazotrophicus
1951106_13	Kluyvera intermedia	80.50 / 98.71	Phytobacter diazotrophicus
GT16	Kluyvera intestini	- /98.70	Phytobacter diazotrophicus
Awk3	Kluyvera sp.	86.96 / 98.74	Kluyvera genomosp. 3
CRP	Kluyvera sp.	86.93 / 98.79	Kluyvera genomosp. 3
MGYG-HGUT-03358	Kluyvera sp.	80.45 / 98.57	Kluyvera ascorbata
EC_51	Kluyvera sp.	86.76 / 96.47	Kluyvera sichuanensis
Nf5	Kluyvera sp.	80.65 / 98.64	Phytobacter diazotrophicus
Ah-143	Kosakonia arachidis	100	Kosakonia arachidis
888-76 (= DSM 18146)*	Kosakonia cowanii	100	Kosakonia cowanii
Ola 51	Kosakonia orysae	100	Kosakonia orysae
REICA_082	Kosakonia oryzendophytica	100	Kosakonia oryzendophytica
REICA_142	Kosakonia oryzyphila	100	Kosakonia oryzyphila
JM-387	Kosakonia pseudosacchari	100	Kosakonia pseudosacchari
WCHEs120001	Kosakonia quasisacchari	100	Kosakonia quasisacchari
DSM 16656	Kosakonia radicincitans	100	Kosakonia radicincitans
SP1	Kosakonia sacchari	100	Kosakonia sacchari
CP_BM_RX_33	Metakosakonia sp.	97.44 / 97.53	Phytobacter diazotrophicus
MRY16-398	Metakosakonia sp.	97.45 / 98.56	Phytobacter diazotrophicus
LS8 (DSM 17806)*	Phytobacter diazotrophicus	100	Phytobacter diazotrophicus
NRB043	Phytobacter diazotrophicus	98.73	Phytobacter diazotrophicus
29MWF2B	Phytobacter diazotrophicus	97.5	Phytobacter diazotrophicus
29MWF2A	Phytobacter diazotrophicus	97.51	Phytobacter diazotrophicus
UAEU22	Phytobacter diazotrophicus	98.75	Phytobacter diazotrophicus
TA9734	Phytobacter diazotrophicus	98.59	Phytobacter diazotrophicus
JC163*	Phytobacter massiliensis	100	Phytobacter massiliensis
MGYG-HGUT-01426	Phytobacter massiliensis	99.94	Phytobacter massiliensis
bin22-metaWRAP_v1.3_MAG	Phytobacter massiliensis	82.26 / 98.56	Phytobacter diazotrophicus
S29 (DSM27342)*	Phytobacter palmae	100	Phytobacter palmae
ATCC 27989*	Phytobacter ursingii	100	Phytobacter ursingii
4105	Phytobacter ursingii	91.60 / 97.53	Phytobacter diazotrophicus
CAV1151	Phytobacter ursingii	100	Phytobacter ursingii
62_59	Kluyvera ascorbata	82.23	Other genus or new specie
* Representative strains
(1) : ANI values were obtained using representative genome for each strain or isolate included in these analysis.
