# Supplementary material for: Re-updating the taxonomy of Kluyvera genus for a better understanding of CTX-M β-lactamase origin
Source: Microbiol Spectr. 2024 Sep 25;12(11):e04054-23. doi: 10.1128/spectrum.04054-23 (PMC11537003; doi:10.1128/spectrum.04054-23)
Supplement: Table S3 — SNP distance matrix of Kluyvera chromosomes. [file spectrum.04054-23-s0004.xlsx]

## Sheet: SNP_distance matrix_Suplemental
Table S3: SNP distance matrix
snp-dists 0.8.2	K. cryocrescens e02842a0-063	K. cryocrescens D51	K. intermedia N2-1	K. intermedia HR2	K. intermedia NCTC12125	K. intermedia ATCC33110	Kluyvera genomosp. 1_L2	K. cryocrescens SRR12180964_bin7_matawrap_v1_0_3	K. cryocrescens NCTC10483	K. ascorbata N9220128	K. ascorbata N10220128	K. cryocrescens NCTC12993	K. cryocrescens NBRC102467	K. cryocrescens SCW13	K. cryocrescens SRR10810009_bin1_metawrap_v1_0_3	K. cryocrescens ERR4757816_bin_13_CONCOCT_v1_1_MAG	K. cryocrescens 88CZ1	K. cryocrescens RIT-550	K. cryocrescens 4701	K. cryocrescens 1919	K. ascorbata 2022CK_00278	Kluyvera genomosp. 5_169	K. intermedia INSAq229	K. sichuanensis 90646	K. cryocrescens 116	Kluyvera sp. EC_51	K. sichuanensis 13608	K. ascorbata Colony413	K. ascorbata OT2	K. ascorbata 280	K. ascorbata 8633	K. ascorbata SK	K. ascorbata MGYG-HGUT-03358	K. ascorbata LFC	K. ascorbata 58	K. ascorbata 4663	K. ascorbata SRR12180963_bin2_metawrap_v1_3_0	K. ascorbata FDA-CDC-AR-0144	K. ascorbata trace242	K. ascorbata TP1633	K. ascorbata NCTC9737	K. ascorbata ATCC33433	K. ascorbata 68	K. ascorbata 3162	K. ascorbata 711	K. ascorbata 220	K. ascorbata M60	K. ascorbata 131CS8	K. ascorbata R10
K. cryocrescens e02842a0-063	0	0	2414	2414	2364	2412	3647	3382	3632	3620	3620	2712	3606	3610	1705	3613	3623	3604	3615	3611	3524	3529	3524	3811	3811	3774	3825	3901	3844	3821	3692	3834	3784	3679	3828	3830	3837	3837	3871	3835	3836	3835	3804	3861	3813	3828	3821	3861	3861
K. cryocrescens D51	0	0	2414	2414	2364	2412	3647	3382	3632	3620	3620	2712	2606	3610	1705	3613	3623	3604	3615	3611	3524	3529	3524	3811	3811	3774	3825	3901	3844	3821	3692	3834	3784	3679	3828	3830	3837	3837	3871	3835	3836	3835	3804	3861	3813	3828	3821	3861	3861
K. intermedia N2-1	2414	2414	0	0	127	129	3619	3354	3593	3598	3598	2729	3592	3585	1740	3574	3585	3582	3571	3588	3479	3498	3474	3780	3780	3753	3799	3865	3835	3839	3678	3837	3769	3673	3825	3825	3839	3838	3870	3836	3837	3836	3811	3860	3812	3818	3893	3930	3930
K. intermedia HR2	2414	2414	0	0	127	129	3619	3354	3593	3598	3598	2729	3592	3585	1740	3574	3585	3582	3571	3588	3479	3498	3474	3780	3780	3753	3799	3865	3835	3839	3678	3837	3769	3673	3825	3825	3839	3838	3870	3836	3837	3836	3811	3860	3812	3752	3893	3930	3930
K. intermedia NCTC12125	2364	2364	127	127	0	0	3546	3308	3549	3550	3550	2675	3547	3541	1731	3533	3546	3537	3525	3543	3409	3423	3400	3721	3721	3690	3733	3800	3772	3776	3616	3768	3705	3606	3758	3758	3765	3764	3798	3762	3763	3762	3743	3795	3748	3752	3828	3867	3867
K. intermedia ATCC33110	2412	2412	129	129	0	0	3610	3364	3602	3604	3604	2729	3601	3594	1740	3586	3599	3591	3578	3597	3469	3485	3461	3786	3786	3754	3799	3859	3829	3834	3672	3825	3763	3664	3816	3816	3824	3823	3857	3821	3822	3821	3800	3852	3805	3809	3603	3933	3933
Kluyvera genomosp. 1_L2	3647	3647	3619	3619	3546	0	0	2299	2462	3464	3464	1876	2452	2445	1174	2453	2449	3449	2452	2452	2238	2419	2252	3478	3478	3217	3480	3566	3525	3515	3375	1592	3464	3374	3512	3514	3519	3516	3553	3516	3517	3516	3492	3542	3513	3504	3330	3638	3638
K. cryocrescens SRR12180964_bin7_matawrap_v1_0_3	3382	3382	3354	3354	3308	3364	2299	0	143	171	171	141	145	155	44	151	146	159	147	149	2131	2232	2131	3249	3249	3217	3265	3337	3265	3255	3125	3251	3221	3123	3269	3269	3267	3268	3304	3265	3266	3265	3259	3291	3246	3275	3568	3361	3361
K. cryocrescens NCTC10483	3632	3632	3593	3593	3549	3602	2462	143	0	116	116	105	109	105	50	95	121	113	105	97	2288	2391	2289	3466	3466	3433	3480	3576	3503	3495	3360	3487	3466	3368	3514	3514	3514	3514	3550	3511	3512	3511	3500	3532	3488	3512	3568	3601	3601
K. ascorbata N9220128	3620	3620	3598	3598	3550	3604	2454	171	116	0	0	87	94	79	50	98	131	87	101	95	2285	2390	2286	3463	3463	3428	3479	3571	3496	3484	3344	3487	3455	3351	3503	3503	3505	3505	3541	3502	3503	3502	3488	3519	3477	3500	3567	3601	3601
K. ascorbata N10220128	3620	3620	3598	3598	3550	3604	2454	171	116	0	0	87	94	79	50	98	131	87	101	95	2285	2390	2286	3463	3463	3428	3479	3571	3496	3484	3344	2642	3455	3351	3503	2656	3505	3505	3341	3502	3503	3502	3488	3519	3477	3500	3567	3601	3601
K. cryocrescens NCTC12993	2712	2712	2729	2729	2675	2729	1876	141	105	87	87	0	23	101	31	101	114	102	105	88	1724	1770	1732	2588	2588	2598	2605	2684	2649	2635	2550	3491	2583	2554	2656	2656	2658	2658	2656	2656	2657	2656	2645	2641	2633	2649	2704	2712	2712
K. cryocrescens NBRC102467	3606	3606	3592	3592	3547	3601	2452	145	109	94	94	23	0	101	45	103	111	106	108	79	2295	2392	2296	3467	3467	3434	3481	3573	3498	3486	3350	3491	3460	3357	3506	3506	3506	3505	3542	3503	3504	3503	3479	3521	3482	3503	3560	3593	3593
K. cryocrescens SCW13	3610	3610	3585	3585	3541	3594	2445	155	105	79	79	101	101	0	59	102	114	68	92	88	2274	2380	2275	3462	3462	3430	3471	3568	3490	3476	3334	3480	3447	3341	1599	3494	3496	3496	3532	3493	3494	3493	3479	3510	3468	3490	3567	3602	3602
K. cryocrescens SRR10810009_bin1_metawrap_v1_0_3	1705	1705	1740	1740	1731	1740	1174	44	50	50	50	31	45	59	0	44	52	57	45	51	1108	1138	1109	1589	1589	3425	1603	1620	1604	1590	1466	1592	1597	1454	3494	1600	1604	1604	1603	1603	1603	1603	1607	1600	1602	1596	1634	1638	1638
K. cryocrescens ERR4757816_bin_13_CONCOCT_v1_1_MAG	3613	3613	3574	3574	3533	3586	2453	151	95	98	98	101	103	102	44	0	110	106	88	90	2271	2378	2273	3456	3456	3753	3472	3563	3489	3475	3339	3478	3769	3350	3494	3494	3494	3494	3530	3491	3492	3491	3480	3510	3466	3492	3555	3588	3588
K. cryocrescens 88CZ1	3623	3623	3585	3585	3546	3599	2449	146	121	131	131	114	111	114	52	110	0	124	108	110	2299	2405	2301	3465	3465	3432	3481	3575	3501	3489	3350	3493	3457	3359	3507	3507	3507	3507	3543	3504	3505	3504	3491	3523	3482	3508	3555	3588	3588
K. cryocrescens RIT-550	3604	3604	3582	3582	3537	3591	2449	159	113	87	87	102	106	68	57	106	124	0	102	100	2270	2371	2271	3458	3458	3425	3471	3574	3495	3487	3343	3486	3453	3349	3501	3501	3502	3502	3538	3499	3500	3499	3485	3518	3474	3499	3572	3605	3605
K. cryocrescens 4701	3615	3615	3571	3571	3525	3578	2452	147	105	101	101	105	108	92	45	88	108	102	0	94	2281	2391	2283	3466	3466	3434	3482	3564	3495	3481	3344	3482	3449	3349	3495	3495	3502	3502	3538	3499	3500	3499	3479	3514	3472	3493	3559	3592	3592
K. cryocrescens 1919	3611	3611	3588	3588	3543	3597	2452	149	97	95	95	88	79	88	51	90	110	100	94	0	2280	2376	2281	3463	3463	3430	3478	3564	3496	3480	3344	3487	3454	3351	3500	3500	3505	3505	3541	3502	3503	3502	3487	3519	3477	3499	3565	3598	3598
K. ascorbata 2022CK_00278	3524	3524	3479	3479	3409	3469	2238	2131	2288	2285	2285	1724	2295	2274	1108	2271	2299	2270	2281	2280	0	1022	108	3416	3416	3443	3428	3497	3466	3458	3305	3442	3392	3305	3446	3447	3469	3469	3498	3466	3467	3466	3426	3464	3446	3435	3564	3596	3596
Kluyvera genomosp. 5_169	3529	3529	3498	3498	3423	3485	2419	2232	2391	2390	2390	1770	2392	2380	1138	2678	2405	2371	2391	2376	1022	0	1033	3469	3469	3397	3471	3565	3513	3518	3363	3495	3448	3371	3506	3507	3512	3512	3540	3509	3510	3509	3473	3506	3501	3497	3602	3627	3627
K. intermedia INSAq229	3524	3524	3474	3474	3400	3461	2252	2131	2289	2286	2286	1732	2296	2275	1109	2273	2301	2271	2283	2281	108	1033	0	3407	3407	3385	3420	3499	3456	3448	3297	3435	3386	3297	3438	3439	3462	3462	3492	3459	3460	3459	3417	3455	3438	3430	3566	3598	3598
K. sichuanensis 090646	3811	3811	3780	3780	3721	3786	3478	3249	3466	3463	3463	2588	3467	3462	1589	3456	3465	3458	3466	3463	3416	3469	3407	0	0	232	454	2043	2009	1988	1925	1995	1970	1931	2004	2003	2002	2002	2013	1999	2000	1999	1971	1983	1995	2005	3174	3201	3201
K. cryocrescens 116	3811	3811	3780	3780	3721	3786	3478	3249	3466	3463	3463	2588	3467	3462	1589	3456	3465	3458	3466	3463	3416	3469	3407	0	0	232	454	2043	2009	1988	1925	1995	1970	1931	2004	2003	2002	2002	2013	1999	2000	1999	1971	1983	1995	2005	3174	3201	3201
Kluyvera sp. EC_51	3774	3774	3753	3753	3690	3754	3441	3217	3433	3428	3428	2598	3434	3430	1591	3425	3432	3425	3434	3430	3397	3443	3385	232	232	0	446	2038	2038	2019	1952	2014	1981	1951	2027	2026	2023	2023	2021	2020	2021	2020	1990	1993	2025	2025	3127	3158	3158
K. sichuanensis 13608	3825	3825	3799	3799	3733	3799	3480	3265	2480	3479	3479	2605	3481	3471	1603	3472	3481	3471	3482	3478	3428	3471	3420	454	454	446	0	2046	2040	2017	1957	2022	1991	1953	2026	2025	2023	2023	2036	2020	2021	2020	1995	2019	2032	2041	3168	3200	3200
K. ascorbata Colony413	3901	3901	3865	3865	3800	3859	3566	3337	3576	3571	3571	2684	3573	3568	1620	3563	3575	3574	3564	3564	3497	3565	3499	2043	2043	2038	2046	0	1175	1174	1123	1200	1169	1144	1197	1196	1159	1159	1164	1156	1157	1156	1175	1182	1188	1214	3169	3202	3202
K. ascorbata OT2	3844	3844	3835	3835	3772	3829	3525	3265	3503	3496	3496	2649	3498	3490	1604	3489	3501	3495	3495	3496	3466	3513	3456	2009	2009	2038	2040	1175	0	313	316	376	366	370	383	382	357	357	355	354	355	354	349	356	373	389	2981	3005	3005
K. ascorbata 280	3821	3821	3839	3839	3776	3834	3515	3255	3495	3484	3484	2635	3486	3476	1590	3475	3489	3487	3481	3480	3458	3518	3448	1988	1988	2019	2017	1184	313	0	293	315	300	289	299	298	315	315	313	312	313	312	287	297	306	288	2960	2990	2990
K. ascorbata 8633	3692	3692	3678	3678	3616	3672	3375	3125	3360	3344	3344	2550	3350	3334	1466	3339	3350	3343	3344	3344	3305	3363	3297	1925	1925	1952	1957	1123	316	293	0	299	308	314	313	312	322	320	320	319	320	319	290	270	304	299	2944	2974	2974
K. ascorbata SK	3834	3834	3837	3837	3768	3825	3508	3251	3497	3487	3487	2642	3491	3480	1592	3478	3493	3486	3482	3487	3442	3495	3435	1995	1995	2014	2022	1200	376	315	299	0	175	177	186	185	262	262	260	259	260	259	202	181	278	212	2976	3000	3000
K. ascorbata MGYG-HGUT-03358	3784	3784	3769	3769	3705	3763	3464	3221	3466	3455	3455	2583	3460	3447	1597	3447	3457	3453	3449	3454	3392	3448	3386	1970	1970	1981	1991	1169	366	300	308	175	0	5	8	7	264	265	264	262	263	262	188	201	282	202	3027	3049	3049
K. ascorbata LFC	3679	3679	3673	3673	3606	3664	3374	3123	3368	3351	3351	2554	3357	3341	1454	3350	3359	3349	3349	3351	3305	3371	3297	1931	1931	1951	1953	1144	370	289	314	177	5	0	5	4	257	257	255	254	255	254	187	201	269	194	2966	2992	2992
K. ascorbata 58	3828	3828	3825	3825	3758	3816	3512	3269	3514	3503	3503	2656	3506	3494	1599	3494	3507	3501	3495	3500	3446	3506	3438	2004	2004	2027	2026	1197	383	299	313	186	8	5	0	3	265	265	263	262	263	262	187	209	282	198	2995	3023	3023
K. ascorbata 4663	3830	3830	3825	3825	3758	3816	3514	3269	3514	3503	3503	2656	3506	3494	1600	3494	3507	3501	3495	3500	3447	3507	3439	2003	2003	2026	2025	1196	382	298	312	185	7	4	3	0	264	264	262	261	262	261	186	208	281	197	2996	2025	3024
K. ascorbata SRR12180963_bin2_metawrap_v1_3_0	3837	3837	3839	3839	3765	3824	3519	3267	3514	3505	3505	2658	3506	3496	1604	3494	3507	3502	3502	3505	3469	3512	3462	2002	2002	2023	2023	1159	357	315	322	262	264	257	265	264	0	6	4	3	4	3	247	256	299	299	2984	3014	3014
K. ascorbata FDA-CDC-AR-0144	3837	3837	3838	3838	3764	3823	3516	3268	3514	3505	3505	2658	3506	3496	1604	3494	3507	3502	3502	3505	3469	3512	3462	2002	2002	2023	2023	1159	357	315	320	262	265	257	265	264	6	0	4	3	4	3	247	256	299	299	2982	3012	3012
K. ascorbata trace242	3871	3871	3870	3870	3798	3857	3553	3304	3550	3541	3541	2656	3542	3532	1603	3530	3543	3538	3538	3541	3498	3540	3492	2013	2013	2021	2036	1164	355	313	320	260	264	255	263	262	4	4	0	1	2	1	245	257	297	297	3022	3052	3052
K. ascorbata TP1633	3835	3835	3836	3836	3762	3821	3516	3265	3511	3502	3502	2656	3503	3493	1603	151	3504	3499	3499	3502	3466	3509	3459	1999	1999	2020	2020	1156	354	312	319	259	262	254	262	261	3	3	1	0	1	0	244	253	296	296	2981	3011	3011
K. ascorbata NCTC9737	3836	3836	3837	3837	3763	3822	3517	3266	3512	3503	3503	2657	3504	3494	1603	3494	3505	3500	3500	3503	3467	3510	3460	2000	2000	2021	2021	1157	355	313	320	260	263	255	263	262	4	4	2	1	0	1	245	254	297	297	2982	3012	3012
K. ascorbata ATCC33433	3835	3835	3836	3836	3762	3821	3516	3265	3511	3502	3502	2656	3503	3493	1603	3491	3504	3499	3499	3502	3466	3509	3459	1999	1999	2020	2020	1156	354	312	319	259	262	254	262	261	3	3	1	0	1	0	244	253	296	296	2981	3011	3011
K. ascorbata 68	3804	3804	3811	3811	3743	3800	3492	3259	3500	3488	3488	2645	3491	3479	1607	3480	3491	3485	3479	3487	3426	3473	3417	1971	1971	1990	1995	1175	349	287	290	202	188	187	187	186	247	247	245	244	245	244	0	158	270	234	2972	3004	3004
K. ascorbata 3162	3861	3861	3860	3860	3795	3852	3542	3291	3532	3519	3519	2641	3521	3510	1600	3510	3523	3518	3514	3519	3464	3506	3455	1983	1983	1993	2019	1182	356	297	270	181	201	201	209	208	256	256	257	253	254	253	158	0	278	252	3007	3032	3032
K. ascorbata 711	3813	3813	3812	3812	3748	3805	3513	3246	3488	3477	3477	2633	3482	3468	1602	3466	3482	3474	3472	3477	3446	3501	3438	1995	1995	2025	2032	1188	373	306	304	278	282	269	282	281	299	299	297	296	297	296	270	278	0	275	2968	3002	3002
K. ascorbata 220	3828	3828	3818	3818	3752	3809	3504	3275	3512	3500	3500	2649	3503	3490	1596	3492	3508	3499	3493	3499	3435	3497	3430	2005	2005	2025	2041	1214	389	288	299	212	202	194	198	197	299	299	297	296	297	296	234	252	275	0	2979	3009	3009
K. ascorbata M60	3821	3821	3893	3893	3828	3896	3603	3330	3568	3567	3567	2704	3560	3567	1634	3555	3555	3572	3559	3565	3564	3602	3566	3174	3174	3127	3168	3169	2981	2960	2944	2976	3027	2966	2995	2996	2984	2982	3022	2981	2982	2981	2972	3007	2968	2979	0	73	73
K. ascorbata 131CS8	3861	3861	3930	3930	3867	3933	3638	3361	3601	3601	3601	2712	3593	3602	1638	3588	3588	3605	3592	3598	3596	3627	3598	3201	3201	3158	3200	3262	3005	2990	2974	3000	3049	2992	3023	3024	3014	3012	3052	3011	3012	3011	3004	3032	3002	3009	73	0	0
K. ascorbata R10	3861	3861	3930	3930	3867	3933	3638	3361	3601	3601	3479	2712	3593	3602	1638	3588	3588	3605	3592	3598	3596	3627	3598	3201	3201	3158	3200	3202	3005	2990	2974	3000	3049	2992	3023	3024	3014	3012	3052	3011	3012	3011	3004	3032	3002	3009	73	0	0
K. ascorbata KA1	3861	3861	3930	3930	3867	3933	3638	3361	3601	3601	3601	2712	3593	3602	1638	3588	3588	3605	3592	3598	3596	3627	3598	3201	3201	3158	3200	3202	3005	2990	2974	3000	3049	2992	3023	3024	3014	3012	3052	3011	3012	3011	3004	3032	3002	3009	73	0	0
K. ascorbata KA5	3861	3861	3930	3930	3867	3933	3638	3361	3601	3601	3601	2712	3593	3602	1638	3588	3588	3605	3592	3598	3596	3627	3598	3201	3201	3158	3200	3202	3005	2990	2974	3000	3049	2992	3023	3024	3014	3012	3052	3011	3012	3011	3004	3032	3002	3009	73	0	0
Kluyvera genomosp. 2_KA2	3861	3861	3930	3930	3867	3933	3638	3361	3601	3601	3601	2712	3593	3602	1638	3588	3588	3605	3592	3598	3596	3627	3598	3201	3201	3158	3200	3202	3005	2990	2974	3000	3049	2992	3023	3024	3014	3012	3052	3011	3012	3011	3004	3032	3002	3009	73	0	0
Kluyvera genomosp. 3_YDC799	2998	2998	2982	2982	2914	2974	2739	2602	2720	2709	2709	2297	2717	2705	1346	2707	2710	2711	2710	2712	2657	2687	2671	2510	2510	2470	2501	2555	2446	2458	2417	2460	2455	2425	2470	2071	2465	2464	2502	2464	2464	2464	2451	2484	2439	2465	2169	2206	2206
Kluyvera sp. Awk3	3890	3890	3860	3860	3797	3877	3617	3367	3585	3581	3581	2696	3586	3570	1669	3565	3577	3583	3573	3576	3513	3531	3521	3287	3287	3253	3280	3400	3297	3307	3193	3308	3296	3202	3323	3324	3318	3318	3352	3315	3316	3315	3302	3344	3293	3317	2913	2952	2952
Kluyvera genomosp. 3_PO2S7	3933	3933	3893	3893	3830	3888	3620	3390	3620	3613	3613	2718	3617	3602	1678	3598	3607	3615	3599	3604	3521	3542	3533	3296	3296	3261	3286	3403	3312	3319	3205	3318	3299	3210	3327	3328	3328	3326	3362	3325	3326	3325	3310	3352	3304	3328	2929	2964	2964
Kluyvera sp. CRP	3903	3903	3882	3882	3819	3880	3621	3380	3607	3602	3602	2703	3604	3589	1668	3585	3593	3603	3588	3593	3506	3531	3517	3296	3296	3260	3282	3409	3299	3308	3198	3308	3292	3201	3319	3320	3321	3319	3356	3318	3319	3318	3298	3344	3298	3320	2916	2953	2953
Kluyvera genomosp. 3_HRGM_genome_0064	3689	3689	3658	3658	3598	3656	3437	3181	3407	3396	3396	2502	3493	3387	1662	3381	3392	3398	3391	3392	3341	3349	3354	3082	3082	3049	3075	3191	3094	3098	2985	3098	3080	2990	3109	3110	3108	3108	3142	3105	3106	3105	3092	3131	3085	3108	2796	2831	2931
K. ascorbata Colony288	3903	3903	3880	3880	3820	3877	3627	3382	3605	3600	3600	2701	3602	3589	1671	3582	3591	3598	3585	3591	3512	3541	3525	3293	3293	3263	3279	3400	3308	3317	3204	3318	3301	3216	3330	3331	3330	3330	3365	3327	3328	3327	3306	3352	3307	3325	2914	2952	2952
K. ascorbata Colony392	1705	1705	1707	1770	1651	1703	1593	1367	1542	1540	1540	1327	1539	1537	745	1528	1592	1537	1532	1540	1557	1569	1561	1361	1361	1368	1369	1455	1400	1413	1310	1413	1377	1320	1427	1428	1419	1419	1425	1417	1417	1417	1414	1418	1405	1426	1231	1228	1228
K. georgiana ATCC51603	3829	3829	3828	3828	3772	3829	3612	3342	3562	3551	3551	2651	3553	3539	1636	3535	3550	3551	3542	3551	3524	3535	3537	3217	3217	3188	3216	3367	3273	3279	3183	3281	3283	3194	3301	3302	3311	3311	3349	3308	3309	3308	3284	3316	3276	3302	2900	2932	2932
K. georgiana Igbk15	3834	3834	3827	3827	3765	3823	3634	3362	3578	3570	3570	2677	2296	3558	1641	3552	3565	3569	3561	3571	3515	3543	3528	3219	3219	3184	3218	3367	3263	3278	3175	3274	3279	3185	3293	3294	3301	3301	3337	3298	3298	3298	3277	3308	3271	3294	2906	2939	2939
K. georgiana WCH1410	2272	2272	2266	2266	2265	2269	2216	2121	2125	2124	2124	1611	2132	2717	797	2111	2124	2123	2113	2125	2124	2119	2134	1962	1962	1969	1967	2050	2014	2027	1902	2014	1957	1896	2018	2018	2026	2028	2026	2025	2026	2025	2020	2016	2011	2021	1666	1699	1699
K. georgiana 14751	3833	3833	3834	3834	3775	3832	3639	3359	3573	3560	3560	2668	3564	3550	1641	3543	3560	3561	3556	3562	3520	3557	3533	3210	3210	3177	3207	3361	3260	3273	3176	3269	3258	3180	3283	3284	3293	3293	3329	3290	3291	3290	3268	3303	3267	3286	2897	2931	2931
K. ascorbata 11A19CPO075	3838	3838	3842	3842	3783	3840	3640	3357	3571	3558	3558	2663	3560	3548	1638	3543	3558	3559	3554	3560	3529	3563	3542	3219	3219	3187	3217	3374	3272	3279	3186	3277	3274	3191	3299	3300	3305	3305	3341	3302	3303	3302	3278	3312	3272	3300	2904	2938	2938
[truncated: 15 more columns]
